# Supplementary material for: Preclinical Evaluation of a Chitosan-Based Field Hemostatic Sponge in Arterial Bleeding Models with and Without Aspirin Administration
Source: J Funct Biomater. 2026 Jul 18;17(7):349. doi: 10.3390/jfb17070349 (PMC13412471; doi:10.3390/jfb17070349)
Supplement: Supplementary file 1 [file jfb-17-00349-s001.zip]

Archive with 1 entries (1 files):
- jfb-4392232-supplementary.pdf
